# Supplementary material for: Insights into Mitochondrial Rearrangements and Selection in Accipitrid Mitogenomes, with New Data on Haliastur indus and Accipiter badius poliopsis
Source: Genes (Basel). 2024 Nov 7;15(11):1439. doi: 10.3390/genes15111439 (PMC11593783; doi:10.3390/genes15111439)
Supplement: Supplementary file 1 [file genes-15-01439-s001.zip]

Archive with 3 entries (3 files):
- genes-3275452-Supplementary Material-Detailed methods for the mitogenome sequencing and assembly of H. indus.pdf
- genes-3275452-updated Supplementary Figures S1-S9.pdf
- genes-3275452-updated Supplementary Tables S1-S3.pdf
